# Supplementary material for: Evolution of Subclinical Hypothyroidism Diagnosed in the First 3 Months of Life in Newborns Living in North Italy: A Retrospective Cohort Study
Source: Children (Basel). 2023 Jan 6;10(1):118. doi: 10.3390/children10010118 (PMC9856945; doi:10.3390/children10010118)
Supplement: Supplementary file 1 [file children-10-00118-s001.zip]

Archive with 1 entries (1 files):
- children-2134044-supplementary.pdf
